# Supplementary material for: Niemann-Pick type C2 protein supplementation in experimental non-alcoholic fatty liver disease
Source: PLoS One. 2018 Mar 9;13(3):e0192728. doi: 10.1371/journal.pone.0192728 (PMC5844539; doi:10.1371/journal.pone.0192728)
Supplement: S1 Table — TaqMan Gene Expression Assays and correlating lot numbers (Life Technologies, Darmstadt, Germany) used for quantitative real-time polymerase chain reaction. (XLSX) [file pone.0192728.s001.xlsx]

## Sheet: Sheet1
Sterol regulatory element binding factor-2 (SREBF2):	Rn01502635_m1.
3-hydroxy-3-methyl-glutaryl-CoA-reductase (HMGCR):	Rn00574380_m1.
Low-density lipoprotein receptor (LDLR):	Rn00598442_m1.
ATP binding casette A1 (ABCA1):	Rn00710172_m1.
Glycine-N-methyl transferase (GNMT):	Rn00567215_m1.
Insulin-induced-gene-1 (INSIG1):	Rn00574380_m1.
Scavenger receptor type B1 (SR-B1):	Rn00580588_m1.
Niemann Pick C2 (NPC2):	Rn00597492_m1.
Tumor necrosis factor (TNF):	Rn9999017_m1.
Collagen type 1, alpha 1 (COL1A1):	Rn01463848_m1.
Transforming growth factor beta-1 (TGFB1):	Rn00572010_m1.
Peroxisome proliferator-activated receptor gamma (PPARG):	Rn00440945_m1.
Bone morphogenetic protein, and activin membrane-bound inhibitor (BAMBI):	Rn00594597_m1.
