# Supplementary material for: Niemann-Pick type C2 protein supplementation in experimental non-alcoholic fatty liver disease
Source: PLoS One. 2018 Mar 9;13(3):e0192728. doi: 10.1371/journal.pone.0192728 (PMC5844539; doi:10.1371/journal.pone.0192728)
Supplement: S2 Table — Individual NAS components (steatosis, inflammation, ballooning, fibrosis) for each animal graded by an experienced liver pathologist (SHD). (XLSX) [file pone.0192728.s002.xlsx]

## Sheet: Sheet1
No.	group	Steatosis	Ballooning	Inflammation	Fibrosis	Comment		NAS
Iso-PBS-1	1	0	0	1	0			1
Iso-PBS-2	1	0	0	0	0			0
Iso-PBS-3	1	0	0	0	0			0
Iso-PBS-4	1	1	0	0	0			1
Iso-PBS-5	1	0	0	0	0			0
Iso-PBS-6	1	0	0	0	0			0
Iso-PBS-7	1	0	0	0	0			0
Iso-PBS-8	1	0	0	0	0			0
Iso-PBS-9	1	0	0	0	0			0
Hi-PBS-1	2	0	0	0	0			0
Hi-PBS-2	2	3	1	1	0	Macro large + small		5
Hi-PBS-3	2	3	0	2	0	Macro large + small		5
Hi-PBS-4	2	3	1	1	0	Macro large + small		5
Hi-PBS-5	2	3	-2	1	0	Macro large + small		2
Hi-PBS-6	2	3	1	1	0	Macro large + small		5
Hi-PBS-7	2	3	1	2	0	Macro large + small		6
Hi-PBS-8	2	3	1	2	0	Macro large + small		6
Hi-PBS-9	2	3	1	2	0	Macro large + small		6
Hi-P+N-1	3	3	0	1	0	Macro large + small		4
Hi-P+N-2	3	3	1	2	0	Macro large + small		6
Hi-P+N-3	3	3	1	2	0	Macro large + small		6
Hi-P+N-4	3	3	1	2	0	Macro large + small		6
Hi-P+N-5	3	3	0	2	0	Macro large + small		5
Hi-P+N-6	3	3	1	2	0	Macro large + small Mph		6
Hi-P+N-7	3	3	1	2	0	Macro large + small Mph		6
Hi-P+N-8	3	2	0	1	0			3
Hi-P+N-9	3	2	2	2	0			6
Hi-NPC-1	4	3	0	2	0	Macro (large) + small		5
Hi-NPC-2	4	3	1	2	0	Macro (large) + small		6
Hi-NPC-3	4	3	1	2	0	Macro (large) + small		6
Hi-NPC-4	4	3	1	2	0	Macro (large) + small		6
Hi-NPC-5	4	3	2	2	0	Macro (large) + small		7
Hi-NPC-6	4	3	1	2	0	Macro (large) + small		6
Hi-NPC-7	4	3	2	2	0	Macro (large) + small		7
Hi-NPC-8	4	3	0	2	0	Macro (large) + small Mph		5
Hi-NPC-9	4	3	0	2	0	Macro (large) + small		5
