# Supplementary material for: Niemann-Pick type C2 protein supplementation in experimental non-alcoholic fatty liver disease
Source: PLoS One. 2018 Mar 9;13(3):e0192728. doi: 10.1371/journal.pone.0192728 (PMC5844539; doi:10.1371/journal.pone.0192728)
Supplement: S3 Table — Liver enzymes ALT, AST, GGT, bilirubin as well as cholesterols (HDL, LDL, total cholesterol determined by standard enzymatic colorimetric methods based on the cobas c-system. (XLSX) [file pone.0192728.s003.xlsx]

## Sheet: Sheet1
Animal	Group	Alanine aminotransferase	Aspartate aminotransferase	Bilirubin	Total Cholesterol	High Density Lipoprotein Cholesterol	Triglycerides	Gamma Glutamyl Transferase
isoPBS1	1	28	61	5	1.8	1.6	0.4	5
isoPBS2	1	25	57	5	1.9	1.5	0.9	5
isoPBS3	1	37	60	5	1.3	1.2	0.4	5
isoPBS4	1	30	67	5	1.3	1.2	0.4	5
isoPBS5	1	43	58	5	1.4	1.3	0.4	5
isoPBS6	1	30	70	5	1.1	1.1	0.4	5
isoPBS7	1	32	64	5	1.1	0.99	0.4	5
isoPBS8	1	40	FAILED	5	1	0.84	0.6	5
isoPBS9	1	43	60	5	0.9	0.86	0.5	5
hiPBS1	2	385	642	5	11.9	2	0.4	5
hiPBS2	2	304	810	5	4.9	1.8	0.3	65
hiPBS3	2	661	824	5	7.3	1.4	0.5	5
hiPBS4	2	1929	3944	7	7.8	2.4	0.4	5
hiPBS5	2	881	1875	6	9	2	0.5	20
hiPBS6	2	290	501	5	10.4	1.5	0.3	5
hiPBS7	2	1275	2502	5	9	1.5	0.3	23
hiPBS8	2	3382	7000	17	7.8	1.8	0.5	16
hiPBS9	2	918	1153	8	8.5	1.7	0.3	188
hiP+N1	3	1325	2285	9	13.2	2.8	0.4	161
hiP+N2	3	1554	2733	19	8.6	1.9	0.3	29
hiP+N3	3	958	2044	5	6	1.5	0.5	5
hiP+N4	3	1251	FAILED	8	15	2.5	0.5	198
hiP+N5	3	674	842	5	9.1	2	0.5	166
hiP+N6	3	2851	5658	5	10.8	2.2	0.4	18
hiP+N7	3	1051	1691	5	8	1.8	0.6	77
hiP+N8	3	607	606	5	11.1	1.6	0.5	5
hiP+N9	3	3305	FAILED	8	8.1	1.8	0.4	5
hiNPC1	4	1239	864	7	10.7	2.2	0.4	122
hiNPC2	4	1745	2312	9	14.8	2.9	0.4	40
hiNPC3	4	1349	FAILED	4	10.5	2	0.4	5
hiNPC4	4	1553	3550	4	7.1	1.8	0.5	80
hiNPC5	4	4786	9	14	12.8	2.4	0.5	5
hiNPC6	4	3226	3811	13	9.8	1.8	0.6	17
hiNPC7	4	1148	2529	12	7.8	1.9	0.6	16
hiNPC8	4	1858	FAILED	11	8.1	1.6	0.5	8
hiNPC9	4	898	1332	4	13.1	2.8	0.4	233
