# Supplementary material for: Niemann-Pick type C2 protein supplementation in experimental non-alcoholic fatty liver disease
Source: PLoS One. 2018 Mar 9;13(3):e0192728. doi: 10.1371/journal.pone.0192728 (PMC5844539; doi:10.1371/journal.pone.0192728)
Supplement: S4 Table — Rat, liver and spleen weights, and liver/-body weight and spleen/body weight ratios. (XLSX) [file pone.0192728.s004.xlsx]

## Sheet: Sheet1
Animal	group	end weight	liver	spleen		end Weight(gr)
isoPBS1	1	207.8	6.49	0.4491		Diet and intervention	Mean	SE	Lower	Upper	P
isoPBS2	1	218.3	6.6643	0.5716		Isocaloric diet	222.9	3.4	215	230.9	0.87
isoPBS3	1	227.3	6.287	0.6821		HFC + PBS	222	4.5	211.7	232.3
isoPBS4	1	233.4	6.9057	0.6032		HFC + PBS/NPC2	215.3	3.8	206.6	224.1	0.28
isoPBS5	1	210.1	6.2182	0.5382		HFC + NPC2	219.1	3.1	212	226.2	0.6
isoPBS6	1	222.4	6.2472	0.6113
isoPBS7	1	236.5	6.45	0.598
isoPBS8	1	232.9	6.48	0.582		Liver weight(gr)
isoPBS9	1	217.7	6.03	0.444		Diet and intervention	Mean	SE	Lower	Upper	P
hiPBS1	2	198.4	12	0.783		Isocaloric diet	6.42	0.09	6.22	6.62
hiPBS2	2	212.4	13.33	0.658		HFC + PBS	13.22	0.41	12.26	14.17	0
hiPBS3	2	210.4	12.41	0.96		HFC + PBS/NPC2	12.62	0.38	11.75	13.49	0.3
hiPBS4	2	238.1	14.12	0.884		HFC + NPC2	13.82	0.44	12.81	14.83	0.33
hiPBS5	2	239.1	16.04	1.112
hiPBS6	2	229.1	12.6	0.794
hiPBS7	2	220.5	13.0436	0.9496		Spleen weight(gr)
hiPBS8	2	220.8	13.1859	1.0087		Diet and intervention	Mean	SE	Lower	Upper	P
hiPBS9	2	229.2	12.2317	0.8725		Isocaloric diet	0.564	0.026	0.505	0.624	0
hiP+N1	3	211.3	12.26	0.7988		HFC + PBS	0.891	0.045	0.787	0.995
hiP+N2	3	209.9	13.8718	0.7958		HFC + PBS/NPC2	0.837	0.037	0.752	0.923	0.37
hiP+N3	3	243.7	14.5907	1.0954		HFC + NPC2	0.992	0.061	0.851	1.134	0.2
hiP+N4	3	219.2	13.45	0.8533
hiP+N5	3	211	11.5645	0.81
hiP+N6	3	215.7	12.757	0.8941		Liver weight / body weight ratio
hiP+N7	3	214.2	12.06	0.838		Diet and intervention	Mean	SE	Lower	Upper	P
hiP+N8	3	205.7	11.3	0.732		Isocaloric diet	0.029	0.0005	0.028	0.03	0
hiP+N9	3	207.4	11.74	0.72		HFC + PBS	0.06	0.0013	0.056	0.063
hiNPC1	4	220.8	13.67	1.002		HFC + PBS/NPC2	0.059	0.0012	0.056	0.061	0.596
hiNPC2	4	203.6	12.47	0.964		HFC + NPC2	0.063	0.0018	0.059	0.067	0.13
hiNPC3	4	218.2	14.03	0.883
hiNPC4	4	232	13.63	0.861		Spleen weight / body weight ratio
hiNPC5	4	219.8	11.54	0.774		Diet and intervention	Mean	SE	Lower	Upper	P
hiNPC6	4	215.9	13.57	0.976		Isocaloric diet	0.0025	0.00009	0.0023	0.0027	0.0003
hiNPC7	4	232.3	15.9814	1.4296		HFC + PBS	0.0040	0.00018	0.0036	0.0044
hiNPC8	4	219.4	15.1591	1.0217		HFC + PBS/NPC2	0.0039	0.0001	0.0036	0.0041	0.51
hiNPC9	4	209.6	14.3389	1.0194		HFC + NPC2	0.0045	0.00026	0.0039	0.0051	0.15
