# Supplementary material for: Niemann-Pick type C2 protein supplementation in experimental non-alcoholic fatty liver disease
Source: PLoS One. 2018 Mar 9;13(3):e0192728. doi: 10.1371/journal.pone.0192728 (PMC5844539; doi:10.1371/journal.pone.0192728)
Supplement: S5 Table — Gene expression from the human NAFLD cohort. (XLSX) [file pone.0192728.s005.xlsx]

## Sheet: Ark1
	NAFLD vs NASH				F0 vs F1/2
Gene	P	Fold change	up/down-regulated NASH compared with steatosis		P	Fold change	up/down-regulated fibrosis compared with no fibrosis
NPC1	0.092039	1.09371	up		0.0348007	1.12657	up
NPC2	0.367988	1.12012	up		0.0474625	1.29733	up
SREBP2	0.104102	1.14741	up		0.342659	1.09235	up
LDLR	0.0240246	1.26972	up		0.381158	1.11052	up
HMGCR	0.160959	1.30259	up		0.833871	1.04458	up
ABCA1	0.185679	1.05612	down		0.924755	1.00428	down
TGFB1	0.0239839	1.16533	up		0.0613966	1.14887	up
BAMBI	0.603053	1.03363	down		0.50283	1.04699	down
COL1A1	0.0820743	1.14271	up		0.167142	1.12299	up
TNF	0.242617	1.06318	up		0.986553	1.00067	down
PPARG	0.0983381	1.24944	up		0.0177789	1.19694	up
INSIG1	0.0983381	1.24944	up		0.0200051	1.3903	up
SCARB1 = SRB1	0.542581	1.02692	up		0.0231317	1.10767	up
GNMT	0.0329113	1.45217	down		0.0782417	1.40194	down
