# Supplementary material for: Niemann-Pick type C2 protein supplementation in experimental non-alcoholic fatty liver disease
Source: PLoS One. 2018 Mar 9;13(3):e0192728. doi: 10.1371/journal.pone.0192728 (PMC5844539; doi:10.1371/journal.pone.0192728)
Supplement: S1 Sheet — Cycle Threshold (CT) values and analysis conducted by the ΔΔCT method. (XLSX) [file pone.0192728.s006.xlsx]

## Sheet: INSIG1
INSIG1								STD	∆Ct vs. log	< 0.1
			INSIG-1				GAPDH			∆Ct	∆Ct	∆∆Ct[∆Ct - ∆Ct(0µl)]			Fold induction		[Potenz]	Mean	SEM	∆∆Ct +	∆∆Ct -	2^-∆∆Ct +	2^-∆∆Ct -
IsoPBS	#REF!	1	24.9072				23.5847			1.32253		0			1	1.3634	0.733458
	9	2	22.5437				22.9032			-0.359505		-1.68203			3.2088	1.3634	2.35352
		3	24.5199				22.8005			1.71944		0.396912			0.759482	1.3634	0.557048
		4	24.5143				23.4409			1.07342		-0.249109			1.18847	1.3634	0.871695
		5	22.8129				21.8297			0.983189		-0.33934			1.26518	1.3634	0.927955
		6	24.0414				23.1955			0.845917		-0.476612			1.39147	1.3634	1.02059
		7	23.1545				22.2809			0.873613		-0.448915			1.36501	1.3634	1.00118
		8	22.7216				22.2395			0.482048		-0.840481			1.79065	1.3634	1.31336					Mean	SEM
		9	24.6695	GOI MEAN	GOI STDEV	s	21.6175	HK MEAN	HK STDEV	3.05192		1.72939	∆∆Ct	∆∆Ct STDEV	0.30158	1.3634	0.221196					1.35282	0.429502
		10		23.765	0.94803	1.17883		22.6547	0.700627		1.11029		0	1.17883		1.3634		1	0.198119	1.17883	-1.17883	0.44171	2.26393
HiPBS	#REF!	1	25.3994				23.2493			2.15005		0.827524			0.563495	1.3634	0.4133
	9	2	25.6745				24.3883			1.28621		-0.0363178			1.02549	1.3634	0.752156
		3	25.7689				25.7514			0.0175591		-1.30497			2.47079	1.3634	1.81222
		4	24.4459				23.9963			0.449627		-0.872902			1.83134	1.3634	1.34321
		5	28.5217				26.4961			2.02555		0.703024			0.614283	1.3634	0.450551
		6	24.138				24.3147			-0.176765		-1.49929			2.82704	1.3634	2.07352
		7	26.6116				23.5188			3.09278		1.77025	0.25	one forth	0.293158	1.3634	0.215019
		8	24.2644				24.0895			0.174879		-1.14765	if +?	the amount of target RNA as calibrator	2.21553	1.3634	1.625					Mean	SEM
		9	22.9897	GOI MEAN	GOI STDEV	s	23.0971	HK MEAN	HK STDEV	-0.107399		-1.42993	∆∆Ct	∆∆Ct STDEV	2.69433	1.3634	1.97618					2.27361	0.94143
		10		25.3127	1.61854	1.97446		24.3224	1.13084		0.990277		-0.120008	1.97446		1.3634		1.18457	0.244114	1.85445	-2.09447	0.276538	4.27069
HiPBS + NPC2	#REF!	1	25.4783				22.9931			2.4852		1.16267			0.446686	1.3634	0.327625
	9	2	26.5436				24.8255			1.71806		0.395535			0.760208	1.3634	0.55758
		3	24.995				23.5978			1.39721		0.0746784			0.949554	1.3634	0.696458
		4	25.0517				23.7239			1.32782		0.00528908			0.996341	1.3634	0.730774
		5	24.9186				25.118			-0.199345		-1.52187			2.87164	1.3634	2.10622
		6	25.0203				23.2715			1.74882		0.426292			0.744172	1.3634	0.545819
		7	25.9119				23.4682			2.44362		1.12109			0.459745	1.3634	0.337204
		8	24.0451				22.2314			1.81367		0.491137			0.711464	1.3634	0.521829					Mean	SEM
		9	26.6544	GOI MEAN	GOI STDEV	s	22.9359	HK MEAN	HK STDEV	3.71846		2.39593	∆∆Ct	∆∆Ct STDEV	0.19	1.3634	0.139357					0.846087	0.277373
		10		25.4021	0.840109	1.23841		23.5739	0.909883		1.82817		0.717882	1.23841		1.3634		0.662541	0.190984	1.9563	-0.520532	0.257689	1.43448
HiNPC2	#REF!	1	23.1905				22.7932			0.397352		-0.925177			1.89892	1.3634	1.39278
	9	2	23.2179				21.7689			1.44901		0.126476			0.916066	1.3634	0.671896
		3	23.8099				23.3431			0.466816		-0.855713			1.80965	1.3634	1.3273
		4	23.2693				22.8894			0.379902		-0.942627			1.92202	1.3634	1.40972
		5	23.2716				21.7579			1.51367		0.191143			0.875911	1.3634	0.642444
		6	23.5359				23.2588			0.277128		-1.0454			2.06394	1.3634	1.51381
		7	23.7163				22.383			1.3333		0.0107746			0.992559	1.3634	0.728
		8	24.9665				23.6649			1.30158		-0.0209503			1.01463	1.3634	0.744187					Mean	SEM
		9	23.2372	GOI MEAN	GOI STDEV	s	22.4313	HK MEAN	HK STDEV	0.805939		-0.51659	∆∆Ct	∆∆Ct STDEV	1.43057	1.3634	1.04926					1.39843	0.359169
		10		23.5795	0.568736	0.881495		22.6989	0.673478	0	0.880522		-0.229764	0.881495		1.3634		1.05327	0.120479	0.651731	-1.11126	0.636516	2.16034

## Sheet: BAMBI
								STD	∆Ct vs. log	< 0.1
			BAMBI				GAPDH			∆Ct	∆Ct	∆∆Ct[∆Ct - ∆Ct(0µl)]			Fold induction		[Potenz]	Mean	SEM	∆∆Ct +	∆∆Ct -	2^-∆∆Ct +	2^-∆∆Ct -
IsoPBS	#REF!	1	31.5137				23.5847			7.92903		0			1	1.68551	0.593292
	9	2	30.6111				22.9032			7.70784		-0.221188			1.16569	1.68551	0.691597
		3	29.5459				22.8005			6.74545		-1.18358			2.27139	1.68551	1.3476
		4	30.5767				23.4409			7.13577		-0.793255			1.73298	1.68551	1.02816
		5	28.8556				21.8297			7.02591		-0.903114			1.8701	1.68551	1.10952
		6	29.9497				23.1955			6.75416		-1.17487			2.25772	1.68551	1.33949
		7	28.8202				22.2809			6.53932		-1.38971			2.62026	1.68551	1.55458
		8	29.1962				22.2395			6.95664		-0.972387			1.96208	1.68551	1.16409					Mean	SEM
		9	31.3357	GOI MEAN	GOI STDEV	s	21.6175	HK MEAN	HK STDEV	9.71814		1.78911	∆∆Ct	∆∆Ct STDEV	0.28935	1.68551	0.171669					1.39085	0.455694
		10		30.045	1.01978	1.23727		22.6547	0.700627		7.39025		0	1.23727		1.68551		1	0.145774	1.23727	-1.23727	0.424174	2.35752
HiPBS	#REF!	1	29.7811				23.2493			6.53174		-1.39729			2.63407	1.68551	1.56277
	9	2	31.0272				24.3883			6.63888		-1.29015			2.44554	1.68551	1.45092
		3	32.9225				25.7514			7.17115		-0.757881			1.69101	1.68551	1.00326
		4	30.7673				23.9963			6.77104		-1.15799			2.23146	1.68551	1.32391
		5	33.3902				26.4961			6.89405		-1.03498			2.04908	1.68551	1.2157
		6	30.7521				24.3147			6.43737		-1.49166			2.81212	1.68551	1.66841
		7	31.8891				23.5188			8.37028		0.441252	0.25	one forth	0.736495	1.68551	0.436957
		8	31.485				24.0895			7.39545		-0.533575	if +?	the amount of target RNA as calibrator	1.44751	1.68551	0.858798					Mean	SEM
		9	29.8957	GOI MEAN	GOI STDEV	s	23.0971	HK MEAN	HK STDEV	6.79858		-1.13045	∆∆Ct	∆∆Ct STDEV	2.18927	1.68551	1.29888					2.30115	0.891919
		10		31.3233	1.24072	1.67875		24.3224	1.13084		7.00095		-0.389303	1.67875		1.68551		1.20218	0.127838	1.28945	-2.06805	0.409108	4.1932
HiPBS + NPC2	#REF!	1	30.8617				22.9931			7.86867		-0.0603561			1.04272	1.68551	0.61864
	9	2	33.2604				24.8255			8.43484		0.505817			0.704261	1.68551	0.417833
		3	30.694				23.5978			7.09623		-0.832794			1.78113	1.68551	1.05673
		4	30.5069				23.7239			6.78299		-1.14603			2.21305	1.68551	1.31298
		5	32.8284				25.118			7.71044		-0.218586			1.16359	1.68551	0.690351
		6	31.5995				23.2715			8.32794		0.398909			0.758432	1.68551	0.449972
		7	30.4752				23.4682			7.00699		-0.922035			1.89479	1.68551	1.12416
		8	29.5402				22.2314			7.30881		-0.62022			1.53711	1.68551	0.911956					Mean	SEM
		9	30.2238	GOI MEAN	GOI STDEV	s	22.9359	HK MEAN	HK STDEV	7.2879		-0.641125	∆∆Ct	∆∆Ct STDEV	1.55954	1.68551	0.925266					1.4604	0.540746
		10		31.11	1.22819	1.52851		23.5739	0.909883		7.53609		0.145841	1.52851		1.68551		0.834211	0.103099	1.67435	-1.38267	0.313308	2.6075
HiNPC2	#REF!	1	31.1138				22.7932			8.3206		0.391577			0.762296	1.68551	0.452264
	9	2	29.2125				21.7689			7.44364		-0.485392			1.39997	1.68551	0.830589
		3	30.4532				23.3431			7.11007		-0.818962			1.76414	1.68551	1.04665
		4	31.062				22.8894			8.17253		0.243507			0.844689	1.68551	0.501148
		5	28.8212				21.7579			7.0632		-0.865826			1.82238	1.68551	1.08121
		6	31.2476				23.2588			7.98875		0.0597229			0.959448	1.68551	0.569233
		7	28.6919				22.383			6.30887		-1.62016			3.07408	1.68551	1.82383
		8	30.327				23.6649			6.66207		-1.26695			2.40653	1.68551	1.42778					Mean	SEM
		9	30.0148	GOI MEAN	GOI STDEV	s	22.4313	HK MEAN	HK STDEV	7.58355		-0.345476	∆∆Ct	∆∆Ct STDEV	1.27057	1.68551	0.75382					1.3505	0.433422
		10		30.1049	0.991157	1.19832		22.6989	0.673478	0	7.40592		0.0156701	1.19832		1.68551		0.942946	0.152064	1.21399	-1.18265	0.431076	2.26993

## Sheet: NPC2
								STD	∆Ct vs. log	< 0.1
			NPC2				GAPDH			∆Ct	∆Ct	∆∆Ct[∆Ct - ∆Ct(0µl)]			Fold induction		[Potenz]	Mean	SEM	∆∆Ct +	∆∆Ct -	2^-∆∆Ct +	2^-∆∆Ct -
IsoPBS	#REF!	1	24.8555				23.5847			1.27076		0			1	1.15516	0.865682
	9	2	23.3709				22.9032			0.467606		-0.80315			1.74491	1.15516	1.51054
		3	22.7155				22.8005			-0.0850334		-1.35579			2.55937	1.15516	2.2156
		4	24.8814				23.4409			1.44044		0.169682			0.889039	1.15516	0.769625
		5	22.9647				21.8297			1.13501		-0.135748			1.09866	1.15516	0.951092
		6	24.4376				23.1955			1.24211		-0.0286427			1.02005	1.15516	0.883041
		7	23.4358				22.2809			1.15488		-0.115877			1.08363	1.15516	0.938082
		8	23.7177				22.2395			1.47816		0.207401			0.866096	1.15516	0.749764					Mean	SEM
		9	25.7809	GOI MEAN	GOI STDEV	s	21.6175	HK MEAN	HK STDEV	4.16332		2.89257	∆∆Ct	∆∆Ct STDEV	0.134664	1.15516	0.116576					1.39304	0.457183
		10		24.0177	1.02375	1.24054		22.6547	0.700627		1.36303		0	1.24054		1.15516		1	0.192657	1.24054	-1.24054	0.423213	2.36288
HiPBS	#REF!	1	24.1981				23.2493			0.948786		-0.32197			1.25004	1.15516	1.08213
	9	2	25.3371				24.3883			0.94873		-0.322025			1.25008	1.15516	1.08218
		3	28.0413				25.7514			2.28996		1.01921			0.493387	1.15516	0.427116
		4	23.3796				23.9963			-0.616657		-1.88741			3.69971	1.15516	3.20278
		5	26.8616				26.4961			0.365456		-0.9053			1.87293	1.15516	1.62137
		6	23.47				24.3147			-0.844719		-2.11547			4.33333	1.15516	3.75128
		7	25.7099				23.5188			2.19114		0.920389	0.25	one forth	0.528366	1.15516	0.457397
		8	23.8213				24.0895			-0.268183		-1.53894	if +?	the amount of target RNA as calibrator	2.90581	1.15516	2.5155					Mean	SEM
		9	24.2156	GOI MEAN	GOI STDEV	s	23.0971	HK MEAN	HK STDEV	1.11845		-0.152304	∆∆Ct	∆∆Ct STDEV	1.11134	1.15516	0.96207					3.35489	1.38907
		10		25.0038	1.61813	1.97412		24.3224	1.13084		0.681442		-0.681586	1.97412		1.15516		1.67798	0.401478	1.29253	-2.6557	0.408233	6.30154
HiPBS + NPC2	#REF!	1	25.0596				22.9931			2.06654		0.795784			0.57603	1.15516	0.498659
	9	2	26.9843				24.8255			2.15882		0.888069			0.540337	1.15516	0.46776
		3	24.7461				23.5978			1.14829		-0.122463			1.08859	1.15516	0.942375
		4	23.4512				23.7239			-0.272642		-1.5434			2.9148	1.15516	2.52329
		5	27.0882				25.118			1.97021		0.699455			0.615805	1.15516	0.533091
		6	24.2444				23.2715			0.972897		-0.297859			1.22932	1.15516	1.0642
		7	23.7072				23.4682			0.238949		-1.03181			2.04458	1.15516	1.76996
		8	22.0835				22.2314			-0.147886		-1.41864			2.67334	1.15516	2.31426					Mean	SEM
		9	24.0968	GOI MEAN	GOI STDEV	s	22.9359	HK MEAN	HK STDEV	1.16086		-0.109894	∆∆Ct	∆∆Ct STDEV	1.07915	1.15516	0.9342					2.44919	0.990863
		10		24.6068	1.61777	1.85609		23.5739	0.909883		1.03289		-0.330133	1.85609		1.15516		1.22753	0.261911	1.52596	-2.18622	0.347249	4.55113
HiNPC2	#REF!	1	22.3257				22.7932			-0.467474		-1.73823			3.33626	1.15516	2.88814
	9	2	22.8333				21.7689			1.06441		-0.206347			1.15376	1.15516	0.998792
		3	23.1255				23.3431			-0.217562		-1.48832			2.80562	1.15516	2.42877
		4	22.2785				22.8894			-0.61097		-1.88173			3.68516	1.15516	3.19017
		5	22.5153				21.7579			0.757372		-0.513384			1.42739	1.15516	1.23567
		6	24.3199				23.2588			1.06112		-0.209639			1.1564	1.15516	1.00107
		7	21.9379				22.383			-0.445103		-1.71586			3.28492	1.15516	2.8437
		8	23.8352				23.6649			0.170315		-1.10044			2.1442	1.15516	1.8562					Mean	SEM
		9	23.8181	GOI MEAN	GOI STDEV	s	22.4313	HK MEAN	HK STDEV	1.38676		0.116007	∆∆Ct	∆∆Ct STDEV	0.922738	1.15516	0.798798					2.68828	0.797337
		10		22.9988	0.828466	1.06767		22.6989	0.673478	0	0.299874		-1.06315	1.06767		1.15516		1.9157	0.313693	0.004521	-2.13083	0.996871	4.37968

## Sheet: SREBF2
								STD	∆Ct vs. log	< 0.1
			SREBF2				GAPDH			∆Ct	∆Ct	∆∆Ct[∆Ct - ∆Ct(0µl)]			Fold induction		[Potenz]	Mean	SEM	∆∆Ct +	∆∆Ct -	2^-∆∆Ct +	2^-∆∆Ct -
IsoPBS	#REF!	1	27.8123				23.5847			4.2276		0			1	0.892867	1.11999
	9	2	26.5972				22.9032			3.69399		-0.533607			1.44754	0.892867	1.62123
		3	27.9073				22.8005			5.10676		0.879158			0.543685	0.892867	0.60892
		4	27.2605				23.4409			3.81956		-0.408035			1.32688	0.892867	1.48609
		5	26.5994				21.8297			4.76977		0.542171			0.686736	0.892867	0.769136
		6	27.4435				23.1955			4.24798		0.02038			0.985973	0.892867	1.10428
		7	27.0959				22.2809			4.81497		0.58737			0.665555	0.892867	0.745414
		8	26.0986				22.2395			3.8591		-0.3685			1.29101	0.892867	1.44591					Mean	SEM
		9	29.3446	GOI MEAN	GOI STDEV	s	21.6175	HK MEAN	HK STDEV	7.72706		3.49946	∆∆Ct	∆∆Ct STDEV	0.0884214	0.892867	0.0990309					1.35583	0.431606
		10		27.351	0.953937	1.18359		22.6547	0.700627		4.69631		0	1.18359		0.892867		1	0.163687	1.18359	-1.18359	0.440256	2.27141
HiPBS	#REF!	1	28.3368				23.2493			5.08743		0.859827			0.551019	0.892867	0.617134
	9	2	31.9669				24.3883			7.57859		3.35099			0.0980058	0.892867	0.109765
		3	31.9524				25.7514			6.201		1.9734			0.254652	0.892867	0.285207
		4	28.6686				23.9963			4.67231		0.444712			0.734731	0.892867	0.82289
		5	33.0266				26.4961			6.5305		2.3029			0.202655	0.892867	0.226971
		6	29.5861				24.3147			5.27138		1.04378			0.485056	0.892867	0.543257
		7	30.2745				23.5188			6.75574		2.52814	0.25	one forth	0.173362	0.892867	0.194164
		8	29.0138				24.0895			4.92425		0.69665	if +?	the amount of target RNA as calibrator	0.617003	0.892867	0.691036					Mean	SEM
		9	27.9819	GOI MEAN	GOI STDEV	s	23.0971	HK MEAN	HK STDEV	4.88472		0.657116	∆∆Ct	∆∆Ct STDEV	0.634145	0.892867	0.710234					1.10687	0.471076
		10		30.0897	1.82345	2.14564		24.3224	1.13084		5.76732		1.07101	2.14564		0.892867		0.46674	0.087962	3.21665	-1.07463	0.10757	2.10618
HiPBS + NPC2	#REF!	1	30.6363				22.9931			7.64327		3.41567			0.0937086	0.892867	0.104953
	9	2	31.4721				24.8255			6.64653		2.41893			0.186995	0.892867	0.209432
		3	28.2831				23.5978			4.68532		0.457716			0.728138	0.892867	0.815506
		4	28.1649				23.7239			4.44104		0.213444			0.862476	0.892867	0.965963
		5	31.207				25.118			6.08906		1.86146			0.275198	0.892867	0.308218
		6	30.7637				23.2715			7.49215		3.26455			0.104057	0.892867	0.116543
		7	28.7722				23.4682			5.30401		1.07641			0.474208	0.892867	0.531107
		8	27.5696				22.2314			5.33814		1.11054			0.463121	0.892867	0.518689					Mean	SEM
		9	28.937	GOI MEAN	GOI STDEV	s	22.9359	HK MEAN	HK STDEV	6.00112		1.77352	∆∆Ct	∆∆Ct STDEV	0.292494	0.892867	0.327589					0.756626	0.297787
		10		29.534	1.47975	1.73711		23.5739	0.909883		5.96007		1.26376	1.73711		0.892867		0.433111	0.100813	3.00087	-0.473347	0.124925	1.38833
HiNPC2	#REF!	1	28.1798				22.7932			5.38661		1.15901			0.447819	0.892867	0.501551
	9	2	27.3805				21.7689			5.61161		1.38401			0.383152	0.892867	0.429126
		3	27.9389				23.3431			4.59579		0.368187			0.774756	0.892867	0.867717
		4	27.5947				22.8894			4.70531		0.477715			0.718114	0.892867	0.804279
		5	27.2155				21.7579			5.45755		1.22995			0.426333	0.892867	0.477488
		6	30.7123				23.2588			7.45353		3.22593			0.10688	0.892867	0.119705
		7	27.2213				22.383			4.83831		0.61071			0.654874	0.892867	0.733451
		8	28.0734				23.6649			4.40851		0.180906			0.882149	0.892867	0.987996					Mean	SEM
		9	27.9447	GOI MEAN	GOI STDEV	s	22.4313	HK MEAN	HK STDEV	5.51345		1.28585	∆∆Ct	∆∆Ct STDEV	0.410128	0.892867	0.459338					0.908319	0.301725
		10		28.029	1.07025	1.26452		22.6989	0.673478	0	5.33008		0.633764	1.26452		0.892867		0.59785	0.0902219	1.89828	-0.630755	0.268262	1.54837

## Sheet: TNFalfa
	DELTA-DELTA Ct Method
								STD	∆Ct vs. log	< 0.1
			TNF-α				GAPDH			∆Ct	∆Ct	∆∆Ct[∆Ct - ∆Ct(0µl)]			Fold induction		[Potenz]	Mean	SEM	∆∆Ct +	∆∆Ct -	2^-∆∆Ct +	2^-∆∆Ct -
IsoPBS	#REF!	1	35.0323				23.5847			11.4476		0			1	0.91414	1.09392
	9	2	34.3954				22.9032			11.4921		0.0445156			0.969615	0.91414	1.06069
		3	34.8191				22.8005			12.0186		0.570972			0.673163	0.91414	0.736389
		4	35.1613				23.4409			11.7204		0.272804			0.827709	0.91414	0.905451
		5	33.4135				21.8297			11.5839		0.13624			0.909887	0.91414	0.995348
		6	34.5722				23.1955			11.3767		-0.0709076			1.05038	0.91414	1.14903
		7	33.2061				22.2809			10.9252		-0.522421			1.43636	0.91414	1.57127
		8	33.4135				22.2395			11.174		-0.273647			1.20886	0.91414	1.3224					Mean	SEM
		9	35.7898	GOI MEAN	GOI STDEV	s	21.6175	HK MEAN	HK STDEV	14.1723		2.72466	∆∆Ct	∆∆Ct STDEV	0.151285	0.91414	0.165495					1.32924	0.412819
		10		34.4226	0.900246	1.14075		22.6547	0.700627		11.7679		0	1.14075		0.91414		1	0.131226	1.14075	-1.14075	0.453522	2.20496
HiPBS	#REF!	1	28.3581				23.2493			5.10876		-6.33885			80.944	0.91414	88.5466
	9	2	32.6948				24.3883			8.30644		-3.14117			8.82238	0.91414	9.65102
		3	31.6469				25.7514			5.89549		-5.55212			46.9196	0.91414	51.3265
		4	29.6149				23.9963			5.61862		-5.82899			56.8462	0.91414	62.1854
		5	33.8954				26.4961			7.39929		-4.04832			16.545	0.91414	18.099
		6	30.1836				24.3147			5.86883		-5.57878			47.7948	0.91414	52.2839
		7	31.4605				23.5188			7.94171		-3.50591	0.25	one forth	11.3601	0.91414	12.4271
		8	30.6441				24.0895			6.5546		-4.89302	if +?	the amount of target RNA as calibrator	29.7129	0.91414	32.5036					Mean	SEM
		9	28.6973	GOI MEAN	GOI STDEV	s	23.0971	HK MEAN	HK STDEV	5.60017		-5.84744	∆∆Ct	∆∆Ct STDEV	57.5779	0.91414	62.9858					90.8939	38.6706
		10		30.7995	1.82065	2.14326		24.3224	1.13084		6.4771		-5.29076	2.14326		0.91414		43.3343	8.95483	-3.1475	-7.43402	8.86117	172.927
HiPBS + NPC2	#REF!	1	30.4133				22.9931			7.42021		-4.0274			16.3068	0.91414	17.8384
	9	2	33.0191				24.8255			8.19358		-3.25404			9.54031	0.91414	10.4364
		3	30.3346				23.5978			6.73682		-4.71079			26.1872	0.91414	28.6468
		4	29.8251				23.7239			6.10123		-5.34638			40.6837	0.91414	44.5049
		5	34.2198				25.118			9.10183		-2.34578			5.08336	0.91414	5.56081
		6	31.1286				23.2715			7.85707		-3.59054			12.0465	0.91414	13.178
		7	30.4765				23.4682			7.00824		-4.43937			21.6962	0.91414	23.734
		8	28.7532				22.2314			6.52175		-4.92587			30.3972	0.91414	33.2522					Mean	SEM
		9	30.3986	GOI MEAN	GOI STDEV	s	22.9359	HK MEAN	HK STDEV	7.4627		-3.98491	∆∆Ct	∆∆Ct STDEV	15.8335	0.91414	17.3207					41.9531	17.1313
		10		30.9521	1.66925	1.90113		23.5739	0.909883		7.37816		-4.3897	1.90113		0.91414		21.608	4.0823	-2.48857	-6.29083	5.61221	78.294
HiNPC2	#REF!	1	29.9209				22.7932			7.12774		-4.31987			19.9715	0.91414	21.8473
	9	2	27.61				21.7689			5.84113		-5.60648			48.7214	0.91414	53.2975
		3	28.2892				23.3431			4.94606		-6.50155			90.6071	0.91414	99.1173
		4	29.415				22.8894			6.5256		-4.92201			30.3161	0.91414	33.1636
		5	28.2204				21.7579			6.46247		-4.98514			31.672	0.91414	34.6468
		6	31.2036				23.2588			7.94482		-3.50279			11.3356	0.91414	12.4003
		7	27.4291				22.383			5.04611		-6.4015			84.5363	0.91414	92.4763
		8	27.9104				23.6649			4.24549		-7.20212			147.25	0.91414	161.08					Mean	SEM
		9	29.2316	GOI MEAN	GOI STDEV	s	22.4313	HK MEAN	HK STDEV	6.80033		-4.64728	∆∆Ct	∆∆Ct STDEV	25.0595	0.91414	27.4132					76.8888	27.2563
		10		28.8034	1.23905	1.41025		22.6989	0.673478	0	6.10442		-5.66344	1.41025		0.91414		59.4936	16.2408	-4.25319	-7.07369	19.0694	134.708

## Sheet: TGFbeta
								STD	∆Ct vs. log	< 0.1
			TGFβ				GAPDH			∆Ct	∆Ct	∆∆Ct[∆Ct - ∆Ct(0µl)]			Fold induction		[Potenz]	Mean	SEM	∆∆Ct +	∆∆Ct -	2^-∆∆Ct +	2^-∆∆Ct -
IsoPBS	#REF!	1	31.9888				23.5847			8.40415		0			1	0.772981	1.29369
	9	2	32.0925				22.9032			9.18922		0.785067			0.580325	0.772981	0.750762
		3	31.9392				22.8005			9.13868		0.734529			0.601014	0.772981	0.777527
		4	32.2547				23.4409			8.81379		0.409634			0.752815	0.772981	0.97391
		5	31.5252				21.8297			9.6955		1.29134			0.40857	0.772981	0.528564
		6	30.6664				23.1955			7.47092		-0.933228			1.90954	0.772981	2.47036
		7	31.0733				22.2809			8.79239		0.388235			0.764064	0.772981	0.988463
		8	31.0187				22.2395			8.77922		0.375065			0.771071	0.772981	0.997528					Mean	SEM
		9	32.5829	GOI MEAN	GOI STDEV	s	21.6175	HK MEAN	HK STDEV	10.9654		2.56124	∆∆Ct	∆∆Ct STDEV	0.16943	0.772981	0.21919					1.22611	0.334443
		10		31.6824	0.64565	0.952755		22.6547	0.700627		9.02769		0	0.952755		0.772981		1	0.210574	0.952755	-0.952755	0.516645	1.93557
HiPBS	#REF!	1	31.2534				23.2493			8.00411		-0.400045			1.31955	0.772981	1.70709
	9	2	33.0095				24.3883			8.62119		0.217043			0.860327	0.772981	1.113
		3	34.3741				25.7514			8.62271		0.218559			0.859423	0.772981	1.11183
		4	30.951				23.9963			6.95472		-1.44943			2.73101	0.772981	3.53308
		5	33.9867				26.4961			7.49057		-0.913584			1.88372	0.772981	2.43695
		6	31.3414				24.3147			7.02665		-1.37751			2.59819	0.772981	3.36126
		7	31.7699				23.5188			8.25108		-0.15307	0.25	one forth	1.11193	0.772981	1.4385
		8	30.0832				24.0895			5.99371		-2.41044	if +?	the amount of target RNA as calibrator	5.31638	0.772981	6.87776					Mean	SEM
		9	30.1936	GOI MEAN	GOI STDEV	s	23.0971	HK MEAN	HK STDEV	7.09649		-1.30766	∆∆Ct	∆∆Ct STDEV	2.4754	0.772981	3.2024					5.62283	2.30899
		10		31.8848	1.56382	1.92986		24.3224	1.13084		7.56236		-1.46534	1.92986		0.772981		2.75354	0.606663	0.464519	-3.39519	0.724712	10.5209
HiPBS + NPC2	#REF!	1	31.1376				22.9931			8.1445		-0.259651			1.19719	0.772981	1.54879
	9	2	32.3101				24.8255			7.4846		-0.919556			1.89153	0.772981	2.44706
		3	30.7962				23.5978			7.19844		-1.20571			2.3065	0.772981	2.98391
		4	30.0491				23.7239			6.32518		-2.07897			4.22506	0.772981	5.46593
		5	34.6273				25.118			9.50935		1.1052			0.464839	0.772981	0.601358
		6	32.1074				23.2715			8.83589		0.431742			0.741366	0.772981	0.9591
		7	31.6729				23.4682			8.20464		-0.199509			1.14831	0.772981	1.48556
		8	29.0405				22.2314			6.80911		-1.59504			3.02103	0.772981	3.90829					Mean	SEM
		9	29.8024	GOI MEAN	GOI STDEV	s	22.9359	HK MEAN	HK STDEV	6.86652		-1.53763	∆∆Ct	∆∆Ct STDEV	2.90317	0.772981	3.75581					4.97183	2.02728
		10		31.2826	1.66105	1.89393		23.5739	0.909883		7.70869		-1.319	1.89393		0.772981		2.57287	0.533064	0.574932	-3.21293	0.671318	9.27235
HiNPC2	#REF!	1	29.2029				22.7932			6.40979		-1.99436			3.9844	0.772981	5.15459
	9	2	28.6146				21.7689			6.84577		-1.55838			2.94523	0.772981	3.81022
		3	28.6874				23.3431			5.34429		-3.05986		8.34	8.33891	0.772981	10.788
		4	29.2891				22.8894			6.39971		-2.00444			4.01234	0.772981	5.19073
		5	28.631				21.7579			6.87301		-1.53115			2.89015	0.772981	3.73897
		6	32.061				23.2588			8.80217		0.398018			0.7589	0.772981	0.981783
		7	30.7519				22.383			8.36893		-0.0352192			1.02471	0.772981	1.32566
		8	30.7228				23.6649			7.05791		-1.34624			2.54248	0.772981	3.28919					Mean	SEM
		9	29.9783	GOI MEAN	GOI STDEV	s	22.4313	HK MEAN	HK STDEV	7.54702		-0.857134	∆∆Ct	∆∆Ct STDEV	1.81144	0.772981	2.34344					5.78132	2.0209
		10		29.771	1.20006	1.37612		22.6989	0.673478	0	7.07207		-1.95563	1.37612		0.772981		4.06917	0.974678	-0.579505	-3.33175	1.49434	10.0683

## Sheet: HMGCR
								STD	∆Ct vs. log	< 0.1
			HMGCR				GAPDH			∆Ct	∆Ct	∆∆Ct[∆Ct - ∆Ct(0µl)]			Fold induction		[Potenz]	Mean	SEM	∆∆Ct +	∆∆Ct -	2^-∆∆Ct +	2^-∆∆Ct -
IsoPBS	#REF!	1	26.885				23.5847			3.30028		0			1	1.22762	0.814587
	9	2	25.087				22.9032			2.18376		-1.11652			2.16824	1.22762	1.76622
		3	26.647				22.8005			3.8465		0.546215			0.684814	1.22762	0.557841
		4	26.4297				23.4409			2.98879		-0.311489			1.24099	1.22762	1.01089
		5	25.4865				21.8297			3.6568		0.35652			0.781046	1.22762	0.636231
		6	25.0077				23.1955			1.81216		-1.48812			2.80523	1.22762	2.2851
		7	26.2303				22.2809			3.9494		0.649115			0.637672	1.22762	0.519439
		8	24.9564				22.2395			2.71691		-0.58337			1.49835	1.22762	1.22053					Mean	SEM
		9	27.0243	GOI MEAN	GOI STDEV	s	21.6175	HK MEAN	HK STDEV	5.40677		2.10649	∆∆Ct	∆∆Ct STDEV	0.232212	1.22762	0.189157					1.38571	0.452204
		10		26.1709	1.01044	1.22958		22.6547	0.700627		3.51614		0	1.22958		1.22762		1	0.221671	1.22958	-1.22958	0.426442	2.34498
HiPBS	#REF!	1	27.9548				23.2493			4.70542		1.40513			0.377583	1.22762	0.307574
	9	2	30.2489				24.3883			5.86062		2.56034			0.169536	1.22762	0.138102
		3	29.8773				25.7514			4.12593		0.825645			0.56423	1.22762	0.459614
		4	27.8663				23.9963			3.87005		0.569771			0.673724	1.22762	0.548807
		5	30.8073				26.4961			4.31124		1.01096			0.496215	1.22762	0.404211
		6	27.8835				24.3147			3.56876		0.268482			0.830192	1.22762	0.676264
		7	28.6894				23.5188			5.17062		1.87034	0.25	one forth	0.273509	1.22762	0.222797
		8	28.0364				24.0895			3.94689		0.646605	if +?	the amount of target RNA as calibrator	0.638782	1.22762	0.520344					Mean	SEM
		9	27.6534	GOI MEAN	GOI STDEV	s	23.0971	HK MEAN	HK STDEV	4.55626		1.25597	∆∆Ct	∆∆Ct STDEV	0.418711	1.22762	0.341077					0.853573	0.331151
		10		28.8828	1.24535	1.68218		24.3224	1.13084		4.56043		1.04429	1.68218		1.22762		0.402088	0.0563331	2.72646	-0.637889	0.151096	1.55605
HiPBS + NPC2	#REF!	1	28.4889				22.9931			5.49582		2.19554			0.218312	1.22762	0.177834
	9	2	29.0913				24.8255			4.26578		0.965496			0.512102	1.22762	0.417152
		3	27.4802				23.5978			3.8824		0.582115			0.667984	1.22762	0.544131
		4	27.3478				23.7239			3.62397		0.323692			0.799022	1.22762	0.650873
		5	28.3995				25.118			3.28148		-0.0188026			1.01312	1.22762	0.825273
		6	28.1004				23.2715			4.82883		1.52855			0.346626	1.22762	0.282357
		7	28.0435				23.4682			4.57529		1.27501			0.413223	1.22762	0.336606
		8	26.9379				22.2314			4.70646		1.40618			0.377309	1.22762	0.307351					Mean	SEM
		9	27.972	GOI MEAN	GOI STDEV	s	22.9359	HK MEAN	HK STDEV	5.03606		1.73578	∆∆Ct	∆∆Ct STDEV	0.300247	1.22762	0.244577					0.757657	0.234344
		10		27.8966	0.676695	1.13393		23.5739	0.909883		4.32264		0.806502	1.13393		1.22762		0.420684	0.0708057	1.94043	-0.32743	0.260538	1.25478
HiNPC2	#REF!	1	27.1043				22.7932			4.31111		1.01082			0.496263	1.22762	0.404249
	9	2	26.7328				21.7689			4.96397		1.66369			0.31563	1.22762	0.257108
		3	27.1352				23.3431			3.79211		0.491825		8.34	0.711125	1.22762	0.579273
		4	26.9762				22.8894			4.08681		0.786526			0.579739	1.22762	0.472248
		5	26.419				21.7579			4.66105		1.36077			0.389375	1.22762	0.31718
		6	27.5354				23.2588			4.27662		0.976341			0.508267	1.22762	0.414028
		7	26.7456				22.383			4.36256		1.06228			0.478876	1.22762	0.390086
		8	28.1008				23.6649			4.43591		1.13563			0.455136	1.22762	0.370748					Mean	SEM
		9	26.7801	GOI MEAN	GOI STDEV	s	22.4313	HK MEAN	HK STDEV	4.3488		1.04852	∆∆Ct	∆∆Ct STDEV	0.483464	1.22762	0.393823					0.662058	0.166932
		10		27.0531	0.536759	0.86121		22.6989	0.673478	0	4.3542		0.838062	0.86121		1.22762		0.39986	0.0302404	1.69927	-0.0231478	0.307941	1.01617

## Sheet: PPARy
								STD	∆Ct vs. log	< 0.1
			PPARy				GAPDH			∆Ct	∆Ct	∆∆Ct[∆Ct - ∆Ct(0µl)]			Fold induction		[Potenz]	Mean	SEM	∆∆Ct +	∆∆Ct -	2^-∆∆Ct +	2^-∆∆Ct -
IsoPBS	#REF!	1	31.1049				23.5847			7.52022		0			1	1.09382	0.91423
	9	2	30.5207				22.9032			7.61743		0.0972099			0.934839	1.09382	0.854658
		3	29.8441				22.8005			7.04362		-0.476604			1.39146	1.09382	1.27212
		4	30.6374				23.4409			7.1965		-0.323721			1.25155	1.09382	1.14421
		5	28.2749				21.8297			6.44528		-1.07494			2.10663	1.09382	1.92594
		6	31.1512				23.1955			7.95571		0.435488			0.739444	1.09382	0.676022
		7	29.4292				22.2809			7.14831		-0.371912			1.29407	1.09382	1.18307
		8	29.9356				22.2395			7.69608		0.175856			0.885242	1.09382	0.809315					Mean	SEM
		9	31.19	GOI MEAN	GOI STDEV	s	21.6175	HK MEAN	HK STDEV	9.57245		2.05223	∆∆Ct	∆∆Ct STDEV	0.241111	1.09382	0.220431					1.31685	0.403899
		10		30.2731	0.873952	1.12012		22.6547	0.700627		7.6184		0	1.12012		1.09382		1	0.156492	1.12012	-1.12012	0.460055	2.17365
HiPBS	#REF!	1	30.2724				23.2493			7.02303		-0.497192			1.41146	1.09382	1.2904
	9	2	30.6439				24.3883			6.25557		-1.26465			2.40269	1.09382	2.19661
		3	31.81				25.7514			6.05863		-1.46159			2.75411	1.09382	2.51789
		4	30.3646				23.9963			6.36835		-1.15187			2.22201	1.09382	2.03143
		5	33.0159				26.4961			6.51983		-1.00039			2.00054	1.09382	1.82896
		6	29.9269				24.3147			5.61218		-1.90804			3.75298	1.09382	3.43108
		7	31.4804				23.5188			7.96166		0.441444	0.25	one forth	0.736397	1.09382	0.673236
		8	31.6584				24.0895			7.56891		0.048687	if +?	the amount of target RNA as calibrator	0.966816	1.09382	0.883892					Mean	SEM
		9	29.8284	GOI MEAN	GOI STDEV	s	23.0971	HK MEAN	HK STDEV	6.73128		-0.78894	∆∆Ct	∆∆Ct STDEV	1.72781	1.09382	1.57961					2.93613	1.12035
		10		31.155	1.16506	1.62363		24.3224	1.13084		6.83257		-0.785834	1.62363		1.09382		1.8259	0.283788	0.837794	-2.40946	0.559499	5.31276
HiPBS + NPC2	#REF!	1	30.2707				22.9931			7.27764		-0.242584			1.18311	1.09382	1.08163
	9	2	31.5366				24.8255			6.7111		-0.80912			1.75214	1.09382	1.60186
		3	30.4561				23.5978			6.85834		-0.661879			1.58214	1.09382	1.44644
		4	30.5998				23.7239			6.87594		-0.644276			1.56295	1.09382	1.4289
		5	31.7592				25.118			6.6412		-0.879019			1.83912	1.09382	1.68138
		6	29.9854				23.2715			6.7139		-0.806324			1.74875	1.09382	1.59876
		7	31.0183				23.4682			7.55008		0.0298634			0.979513	1.09382	0.8955
		8	29.3124				22.2314			7.08095		-0.43927			1.35592	1.09382	1.23962					Mean	SEM
		9	31.1061	GOI MEAN	GOI STDEV	s	22.9359	HK MEAN	HK STDEV	8.17022		0.650003	∆∆Ct	∆∆Ct STDEV	0.637279	1.09382	0.582619					1.97446	0.623546
		10		30.6405	0.734678	1.16946		23.5739	0.909883		7.06662		-0.551781	1.16946		1.09382		1.28408	0.123108	0.61768	-1.72124	0.651718	3.2972
HiNPC2	#REF!	1	30.3608				22.7932			7.56759		0.0473747			0.967696	1.09382	0.884696
	9	2	29.0885				21.7689			7.31967		-0.200548			1.14913	1.09382	1.05057
		3	29.9633				23.3431			6.6202		-0.900023		8.34	1.8661	1.09382	1.70604
		4	30.3026				22.8894			7.41318		-0.107038			1.07702	1.09382	0.984639
		5	29.6355				21.7579			7.87759		0.35737			0.780586	1.09382	0.713635
		6	30.195				23.2588			6.93622		-0.583996			1.499	1.09382	1.37043
		7	29.5154				22.383			7.13242		-0.387798			1.3084	1.09382	1.19617
		8	30.8132				23.6649			7.14832		-0.371904			1.29406	1.09382	1.18307					Mean	SEM
		9	29.6533	GOI MEAN	GOI STDEV	s	22.4313	HK MEAN	HK STDEV	7.22199		-0.298225	∆∆Ct	∆∆Ct STDEV	1.22963	1.09382	1.12417					1.58546	0.399985
		10		29.8959	0.53774	0.861822		22.6989	0.673478		7.19692		-0.421478	0.861822		1.09382		1.13482	0.0955698	0.440344	-1.2833	0.736959	2.43395

## Sheet: Col1a1
								STD	∆Ct vs. log	< 0.1
			Col1α1				GAPDH			∆Ct	∆Ct	∆∆Ct[∆Ct - ∆Ct(0µl)]			Fold induction		[Potenz]	Mean	SEM	∆∆Ct +	∆∆Ct -	2^-∆∆Ct +	2^-∆∆Ct -
IsoPBS	#REF!	1	34.726				23.5847			11.1413		0			1	2.16312	0.462296
	8	2	33.0875				22.9032			10.1843		-0.957045			1.94133	2.16312	0.897469
		3	32.1569				22.8005			9.35638		-1.78493			3.44602	2.16312	1.59308
		4	33.2282				23.4409			9.78728		-1.35403			2.55625	2.16312	1.18174
		5					21.8297									2.16312
		6	33.0834				23.1955			9.88791		-1.2534			2.38402	2.16312	1.10213
		7	32.1714				22.2809			9.89051		-1.2508			2.37973	2.16312	1.10014
		8	31.8155				22.2395			9.57597		-1.56535			2.95948	2.16312	1.36816					Mean	SEM
		9	33.407	GOI MEAN	GOI STDEV	s	21.6175	HK MEAN	HK STDEV	11.7895		0.648178	∆∆Ct	∆∆Ct STDEV	0.638086	2.16312	0.294985					1.34165	0.447218
		10		32.9595	0.925733	1.16097		22.6547	0.700627		10.3048		0	1.16097		2.16312		1	0.154542	1.16097	-1.16097	0.447211	2.23608
HiPBS	#REF!	1	30.1503				23.2493			6.90094		-4.24037			18.9007	2.16312	8.73773
	9	2	33.7676				24.3883			9.37926		-1.76205			3.3918	2.16312	1.56802
		3	34.9197				25.7514			9.16833		-1.97298			3.92578	2.16312	1.81487
		4	30.9613				23.9963			6.96505		-4.17626			18.0792	2.16312	8.35795
		5	35.4247				26.4961			8.92857		-2.21274			4.63556	2.16312	2.143
		6	32.0101				24.3147			7.69534		-3.44597			10.8979	2.16312	5.03804
		7	33.3178				23.5188			9.79898		-1.34233	0.25	one forth	2.5356	2.16312	1.1722
		8	31.4751				24.0895			7.38562		-3.75569	if +?	the amount of target RNA as calibrator	13.5075	2.16312	6.24449					Mean	SEM
		9	29.8312	GOI MEAN	GOI STDEV	s	23.0971	HK MEAN	HK STDEV	6.73411		-4.40721	∆∆Ct	∆∆Ct STDEV	21.2178	2.16312	9.80893					11.9424	5.19725
		10		32.4286	2.02915	2.32299		24.3224	1.13084		8.10624		-2.19853	2.32299		2.16312		4.98725	1.14661	0.12446	-4.52152	0.917347	22.9674
HiPBS + NPC2	#REF!	1	33.0998				22.9931			10.1068		-1.03453			2.04845	2.16312	0.946991
	9	2	34.7479				24.8255			9.92234		-1.21897			2.32781	2.16312	1.07614
		3	31.8703				23.5978			8.27255		-2.86876			7.30436	2.16312	3.37678
		4	31.0981				23.7239			7.37419		-3.76712			13.615	2.16312	6.29415
		5	36.4315				25.118			11.3135		0.172226			0.887472	2.16312	0.410275
		6	35.1336				23.2715			11.8621		0.72077			0.606774	2.16312	0.280509
		7	31.4796				23.4682			8.0114		-3.12991			8.75381	2.16312	4.04685
		8	29.4047				22.2314			7.17329		-3.96802			15.6492	2.16312	7.23458					Mean	SEM
		9	31.6659	GOI MEAN	GOI STDEV	s	22.9359	HK MEAN	HK STDEV	8.72997		-2.41134	∆∆Ct	∆∆Ct STDEV	5.31968	2.16312	2.45927					6.03128	2.65526
		10		32.7702	2.2591	2.43545		23.5739	0.909883		9.19624		-1.10853	2.43545		2.16312		2.90284	0.851851	1.32692	-3.54398	0.398619	11.6639
HiNPC2	#REF!	1	30.3848				22.7932			7.59163		-3.54969			11.7101	2.16312	5.41355
	6	2	28.7442				21.7689			6.97532		-4.16599			17.9509	2.16312	8.29865
		3	30.921				23.3431			7.57788		-3.56343			11.8223	2.16312	5.46539
		4	30.3068				22.8894			7.41739		-3.72392			13.2133	2.16312	6.10847
		5	28.4005				21.7579			6.64257		-4.49874			22.6077	2.16312	10.4515
		6	34.0626				23.2588			10.8038		-0.337532			1.26359	2.16312	0.584154
		7	28.5703				22.383			6.18734		-4.95397			30.9951	2.16312	14.3289
		8	29.9657				23.6649			6.30079		-4.84052			28.6512	2.16312	13.2454					Mean	SEM
		9	29.423	GOI MEAN	GOI STDEV	s	22.4313	HK MEAN	HK STDEV	6.99168		-4.14963	∆∆Ct	∆∆Ct STDEV	17.7486	2.16312	8.20511					14.7485	7.31344
		10		30.0865	1.73353	1.85976		22.6989	0.673478	0	7.3876		-2.91718	1.85976		2.16312		8.01123	1.74042	-1.05742	-4.77693	2.08121	27.4157

## Sheet: ABCA1
								STD	∆Ct vs. log	< 0.1
			ABCA1				GAPDH			∆Ct	∆Ct	∆∆Ct[∆Ct - ∆Ct(0µl)]			Fold induction		[Potenz]	Mean	SEM	∆∆Ct +	∆∆Ct -	2^-∆∆Ct +	2^-∆∆Ct -
IsoPBS	#REF!	1	28.988				23.5847			5.40331		0			1	1.09345	0.914541
	9	2	28.2478				22.9032			5.34452		-0.058795			1.0416	1.09345	0.952581
		3	27.8133				22.8005			5.01278		-0.390532			1.31088	1.09345	1.19885
		4	27.9578				23.4409			4.51686		-0.886456			1.84863	1.09345	1.69065
		5	27.4029				21.8297			5.57323		0.228713			0.853396	1.09345	0.780465
		6	28.0235				23.1955			4.828		-0.575309			1.49	1.09345	1.36266
		7	27.7637				22.2809			5.48279		0.0794773			0.9464	1.09345	0.865522
		8	27.609				22.2395			5.3695		-0.0338068			1.02371	1.09345	0.936224					Mean	SEM
		9	28.6361	GOI MEAN	GOI STDEV	s	21.6175	HK MEAN	HK STDEV	7.01858		1.61527	∆∆Ct	∆∆Ct STDEV	0.326403	1.09345	0.298509					1.18405	0.298879
		10		28.0491	0.50286	0.862407		22.6547	0.700627		5.3944		0	0.862407		1.09345		1	0.130173	0.862407	-0.862407	0.550034	1.81807
HiPBS	#REF!	1	25.4855				23.2493			2.23614		-3.16717			8.98282	1.09345	8.21515
	9	2	29.0603				24.3883			4.672		-0.731316			1.66015	1.09345	1.51828
		3	28.7739				25.7514			3.02258		-2.38073			5.20801	1.09345	4.76294
		4	26.322				23.9963			2.32575		-3.07756			8.44187	1.09345	7.72043
		5	30.4507				26.4961			3.95461		-1.4487			2.72962	1.09345	2.49635
		6	27.2519				24.3147			2.93718		-2.46614			5.52561	1.09345	5.0534
		7	27.3141				23.5188			3.79532		-1.60799	0.25	one forth	3.04827	1.09345	2.78776
		8	27.1711				24.0895			3.08155		-2.32176	if +?	the amount of target RNA as calibrator	4.99942	1.09345	4.57217					Mean	SEM
		9	25.9279	GOI MEAN	GOI STDEV	s	23.0971	HK MEAN	HK STDEV	2.83072		-2.57259	∆∆Ct	∆∆Ct STDEV	5.94878	1.09345	5.4404					9.52013	3.94021
		10		27.5286	1.6155	1.97197		24.3224	1.13084		3.20621		-2.18819	1.97197		1.09345		4.72965	0.752781	-0.216224	-4.16016	1.16169	17.8786
HiPBS + NPC2	#REF!	1	27.064				22.9931			4.0709		-1.33241			2.51823	1.09345	2.30302
	9	2	27.9002				24.8255			3.07464		-2.32867			5.02342	1.09345	4.59412
		3	26.4379				23.5978			2.84011		-2.56321			5.91019	1.09345	5.40511
		4	25.133				23.7239			1.4091		-3.99421			15.9359	1.09345	14.574
		5	28.3136				25.118			3.1956		-2.20771			4.61941	1.09345	4.22463
		6	27.7243				23.2715			4.45281		-0.950505			1.93255	1.09345	1.76739
		7	26.4016				23.4682			2.93335		-2.46996			5.5403	1.09345	5.06683
		8	25.1982				22.2314			2.96677		-2.43655			5.41344	1.09345	4.95081					Mean	SEM
		9	25.5913	GOI MEAN	GOI STDEV	s	22.9359	HK MEAN	HK STDEV	2.65544		-2.74788	∆∆Ct	∆∆Ct STDEV	6.71727	1.09345	6.14322					7.97254	2.91945
		10		26.6404	1.18806	1.49645		23.5739	0.909883		3.06652		-2.32787	1.49645		1.09345		5.44769	1.23505	-0.831424	-3.82432	1.77944	14.1656
HiNPC2	#REF!	1	24.8819				22.7932			2.0887		-3.31462			9.94944	1.09345	9.09917
	9	2	24.7841				21.7689			3.01525		-2.38806			5.23452	1.09345	4.78718
		3	24.9648				23.3431			1.6217		-3.78161			13.7524	1.09345	12.5771
		4	24.9607				22.8894			2.0713		-3.33201			10.0702	1.09345	9.20957
		5	24.155				21.7579			2.39704		-3.00627			8.03486	1.09345	7.34821
		6	27.0593				23.2588			3.80053		-1.60278			3.03728	1.09345	2.77772
		7	24.6658				22.383			2.28278		-3.12053			8.69709	1.09345	7.95384
		8	24.5943				23.6649			0.929422		-4.47389			22.2216	1.09345	20.3225					Mean	SEM
		9	24.9238	GOI MEAN	GOI STDEV	s	22.4313	HK MEAN	HK STDEV	2.49249		-2.91082	∆∆Ct	∆∆Ct STDEV	7.52044	1.09345	6.87775					10.9358	3.2192
		10		24.9989	0.813963	1.05646		22.6989	0.673478	0	2.29991		-3.09448	1.05646		1.09345		8.99478	1.69083	-2.03802	-4.15094	4.10683	17.7647

[truncated: 3 more sheets: LDLR, SCARB1, GNMT]
